# Supplementary material for: Visual/Photoelectrochemical Off-On Sensor Based on Cu/Mn Double-Doped CeO2 and Branched Sheet Embedded Cu2O/CuO Nanocubes
Source: Biosensors (Basel). 2023 Feb 4;13(2):227. doi: 10.3390/bios13020227 (PMC9954256; doi:10.3390/bios13020227)
Supplement: Supplementary file 1 [file biosensors-13-00227-s001.zip]

Archive with 1 entries (1 files):
- biosensors-2084823-supplementary.pdf
